# Supplementary material for: Metabolomics Reveals Strain-Specific Cyanopeptide Profiles and Their Production Dynamics in Microcystis aeruginosa and M. flos-aquae
Source: Toxins (Basel). 2023 Mar 31;15(4):254. doi: 10.3390/toxins15040254 (PMC10147050; doi:10.3390/toxins15040254)
Supplement: Supplementary file 1 [file toxins-15-00254-s001.zip]

Archive with 2 entries (2 files):
- Supplementary Information_heatmap data_tabulated.xls
- toxins-2280541 Supplementary Table S1-S3 Figure S1-S6.pdf
