# Supplementary material for: Metabolomics Reveals Strain-Specific Cyanopeptide Profiles and Their Production Dynamics in Microcystis aeruginosa and M. flos-aquae
Source: Toxins (Basel). 2023 Mar 31;15(4):254. doi: 10.3390/toxins15040254 (PMC10147050; doi:10.3390/toxins15040254)
Supplement: Supplementary file 1 [file toxins-15-00254-s001.zip › Supplementary Information_heatmap data_tabulated.xls]

## Sheet: CPCC 300
BG11 medium		Strain CPCC 300				Day 5					Day 10					Day 15					Day 20					Day 25
					Triplicate	1	2	3		Triplicate	1	2	3		Triplicate	1	2	3		Triplicate	1	2	3		Triplicate	1	2	3
m/z	retention time	Compound			Biomass (mg)	0.9	0.6	0.6		Biomass (mg)	2	2.2	1.4		Biomass (mg)	7.1	4.8	4.7		Biomass (mg)	8.2	11.2	11.5		Biomass (mg)	17.4	20.4	14.5
957.54	3.83082	Cyp A		average ->	2.18921e+07	5.92483e+06	4.5321e+07	1.44305e+07	average ->	2.36712e+07	1.9943e+07	2.50516e+07	2.60189e+07	average ->	9.49111e+07	1.00223e+08	8.93547e+07	9.51556e+07	average ->	9.55395e+07	7.02529e+07	1.0677e+08	1.09596e+08	average ->	5.93206e+07	5.31414e+07	5.36198e+07	7.12008e+07
943.55	3.80138	Cyp C			851120	515857	1.53673e+06	500770		1.70794e+06	1.13938e+06	1.65647e+06	2.32797e+06		5.99108e+06	6.51431e+06	5.79832e+06	5.66061e+06		1.04857e+07	7.7914e+06	1.16439e+07	1.20219e+07		7.11465e+06	6.24132e+06	5.77529e+06	9.32734e+06
929.509	3.26727	Cyp B			910615	851273	1.21186e+06	668711		4.86722e+06	4.13206e+06	3.63228e+06	6.83732e+06		2.52488e+06	2.67022e+06	2.72848e+06	2.17594e+06		2.87647e+06	1.90209e+06	3.39235e+06	3.33497e+06		1.97207e+06	1.80367e+06	1.76293e+06	2.34961e+06
901.502	3.22288	Uk Cyp 900			6548.15	2688.3	4032.45	12923.7		42050.2	27759.7	49837.3	48553.6		363569	351142	349959	389608		612912	368047	761068	709621		336705	280674	286748	442692
946.492	5.34129	Uk Cyp 945			4.69886e+06	1.00803e+06	1.00007e+07	3.08783e+06		8.554e+06	7.13011e+06	8.04838e+06	1.04835e+07		3.87664e+07	4.44155e+07	4.41129e+07	2.77707e+07		3.99358e+07	3.62593e+07	4.09558e+07	4.25922e+07		3.62954e+07	3.24139e+07	3.03541e+07	4.61182e+07
964.501	5.25838	Cyp 963A			491828	27195.9	1.1887e+06	259589		1.05628e+06	1.02459e+06	796928	1.34731e+06		3.82162e+06	3.85722e+06	5.03197e+06	2.57565e+06		3.67218e+06	3.48136e+06	3.94626e+06	3.58891e+06		2.96584e+06	2.9781e+06	2.56232e+06	3.3571e+06
971.556	4.1691	Uk Cyp 970			294577	58989.4	625609	199132		455302	414922	441340	509645		1.63469e+06	1.57609e+06	1.86569e+06	1.4623e+06		1.5405e+06	1.17606e+06	1.6636e+06	1.78185e+06		930498	888634	739785	1.16307e+06
985.571	4.67043	Uk Cyp 984			6884.69	2247.8	15034.6	3371.7		38177.9	27754	38574.6	48205.2		775630	846012	932320	548558		648575	342622	858456	744648		310014	344300	169904	415837
535.216	5.63567	Aerucyclamide A			2.36642e+08	1.40219e+08	3.03053e+08	2.66654e+08		4.20942e+08	3.62034e+08	3.72038e+08	5.28755e+08		8.0026e+08	7.48591e+08	8.50797e+08	8.01392e+08		6.49115e+08	6.92676e+08	6.33212e+08	6.21458e+08		6.28987e+08	5.42419e+08	5.56018e+08	7.88524e+08
517.223	5.74423	Aerucyclamide C			5.98175e+07	4.24254e+07	6.5198e+07	7.18291e+07		1.13928e+08	1.00777e+08	1.01744e+08	1.39263e+08		1.81386e+08	1.71513e+08	1.98832e+08	1.73813e+08		1.70478e+08	1.82382e+08	1.55887e+08	1.73164e+08		1.53885e+08	1.4502e+08	1.36472e+08	1.80164e+08
533.2	5.85321	Aerucyclamide B			1.24456e+07	1.05222e+07	9.23152e+06	1.75831e+07		1.63077e+07	1.69557e+07	1.25032e+07	1.94642e+07		2.57998e+07	2.67668e+07	2.76019e+07	2.30306e+07		2.68982e+07	2.73134e+07	2.51143e+07	2.82667e+07		2.61721e+07	2.41108e+07	2.277e+07	3.16355e+07
575.269	3.43099	Aeruginosamide B			41518.8	85316.1	22046.8	17193.5		25326	52632.5	4521.01	18824.3		522974	200032	869868	499024		512238	981085	337119	218511		458226	772074	477692	124914
967.525	3.35406	[Asp3, Dha7]-MC-LR			21019.5	28291.9	30848.1	3918.66		181768	151468	135124	258713		269141	188100	247401	371923		386030	291050	440270	426771		292979	296984	256473	325480
981.54	3.48879	[Asp3]-MC-LR			1.19403e+07	7.89272e+06	1.82299e+07	9.69843e+06		2.1194e+07	1.82254e+07	1.70283e+07	2.83285e+07		4.29788e+07	4.51446e+07	4.82794e+07	3.55123e+07		5.3181e+07	3.71425e+07	6.35869e+07	5.88136e+07		3.45744e+07	2.94338e+07	3.20808e+07	4.22087e+07
995.555	3.52032	MC-LR			1.80983e+07	1.26973e+07	2.46009e+07	1.69965e+07		2.4996e+07	2.37417e+07	2.07517e+07	3.04947e+07		5.03156e+07	5.31398e+07	5.47448e+07	4.30621e+07		7.41683e+07	5.11047e+07	8.61824e+07	8.52177e+07		6.37694e+07	5.57399e+07	5.84951e+07	7.70732e+07
MA Medium						Day 5					Day 10					Day 15					Day 20					Day 25
					Triplicate	1	2	3		Triplicate	1	2	3		Triplicate	1	2	3		Triplicate	1	2	3		Triplicate	1	2	3
mz	retention time	Compound			Biomass (mg)	0.7	0.7	1		Biomass (mg)	3.3	3.6	2.5		Biomass (mg)	7.4	6.5	7.1		Biomass (mg)	7	15.5	13.1		Biomass (mg)	16.7	15.9	17
957.54	3.83082	Cyp A		average ->	4.8111e+07	5.12046e+07	5.27291e+07	4.03993e+07	average ->	3.79564e+07	3.50897e+07	4.48653e+07	3.39143e+07	average ->	1.22202e+08	1.14235e+08	1.29529e+08	1.22844e+08	average ->	4.67978e+06	6.92367e+06	3.99522e+06	3.12044e+06	average ->	1.30016e+06	1.37769e+06	1.29009e+06	1.23271e+06
943.55	3.80138	Cyp C			2.4848e+06	2.6514e+06	3.35914e+06	1.44385e+06		2.03712e+06	1.90524e+06	2.37585e+06	1.83027e+06		1.0183e+07	1.02443e+07	1.23147e+07	7.99023e+06		717972	887170	745829	520916		277655	255859	270139	306967
929.509	3.26727	Cyp B			1.16686e+07	1.26915e+07	2.11298e+07	1.18455e+06		1.04805e+06	1.03988e+06	1.21309e+06	891172		3.48161e+06	3.5579e+06	3.7186e+06	3.16832e+06		124145	160178	116948	95309.2		36905	40145.3	34666.1	35903.6
901.502	3.22288	Uk Cyp 900			42935.4	9659.83	34435.8	84710.7		516473	594991	635473	318955		542954	599475	658578	370810		285156	155066	446395	254008		147151	134259	140109	167084
946.492	5.34129	Uk Cyp 945			1.10727e+07	9.29378e+06	9.89946e+06	1.4025e+07		3.95299e+07	3.1665e+07	4.53936e+07	4.15311e+07		4.07392e+07	3.75981e+07	4.54802e+07	3.91392e+07		2.25606e+07	2.17579e+07	2.29687e+07	2.29552e+07		1.08926e+07	1.08833e+07	1.10947e+07	1.06998e+07
964.501	5.25838	Cyp 963A			1.88059e+06	1.3199e+06	2.87915e+06	1.4427e+06		4.70529e+06	5.18899e+06	4.89041e+06	4.03647e+06		4.32131e+06	4.03203e+06	4.35178e+06	4.58013e+06		2.03119e+06	2.256e+06	1.88837e+06	1.9492e+06		1.27611e+06	1.36569e+06	1.15378e+06	1.30886e+06
971.556	4.1691	Uk Cyp 970			835023	618131	1.02632e+06	860617		1.8122e+06	1.67437e+06	2.24496e+06	1.51727e+06		1.79747e+06	1.75527e+06	1.93102e+06	1.7061e+06		767856	689076	888620	725872		282812	259543	305876	283018
985.571	4.67043	Uk Cyp 984			85640.6	51299.9	121723	83899.2		804962	791703	942284	680898		745994	684581	894056	659346		195588	252123	54203.9	280436		103237	126105	105169	78437.1
535.216	5.63567	Aerucyclamide A			6.48713e+08	6.45452e+08	8.80656e+08	4.2003e+08		2.48919e+08	2.06111e+08	1.9756e+08	3.43087e+08		6.48463e+08	5.86302e+08	6.69783e+08	6.89303e+08		4.33946e+07	7.34272e+07	2.35244e+07	3.32321e+07		1.00792e+07	1.12543e+07	8.89766e+06	1.00856e+07
517.223	5.74423	Aerucyclamide C			1.49529e+08	1.50137e+08	2.0959e+08	8.88596e+07		6.35694e+07	5.28753e+07	4.99015e+07	8.79314e+07		1.79646e+08	1.68688e+08	2.01303e+08	1.68947e+08		1.34258e+07	2.26574e+07	7.54498e+06	1.00749e+07		3.36618e+06	4.01933e+06	2.88555e+06	3.19366e+06
533.2	5.85321	Aerucyclamide B			1.94304e+07	1.80089e+07	2.81286e+07	1.21538e+07		9.52481e+06	7.97324e+06	7.5097e+06	1.30915e+07		3.4254e+07	2.90784e+07	4.60072e+07	2.76765e+07		2.33859e+06	3.79389e+06	1.4338e+06	1.78808e+06		603279	741896	508310	559630
575.269	3.43099	Aeruginosamide B			35567.4	30931.9	41553.5	34216.9		9183.56	15028.3	6540.89	5981.44		219807	209209	215502	234709		50595.1	126550	15050.8	10184.1		58007.9	80976.9	60732.7	32314.1
967.525	3.35406	[Asp3, Dha7]-MC-LR			485854	641960	813251	2351.2		121053	155074	51230.3	156854		367751	348107	375865	379282		16040.5	22171.5	15148.4	10801.6		3613.3	2917.87	3143.95	4778.08
981.54	3.48879	[Asp3]-MC-LR			2.32813e+07	2.0818e+07	3.58127e+07	1.32133e+07		1.56848e+07	1.69239e+07	1.73956e+07	1.27348e+07		5.29099e+07	5.05687e+07	5.96356e+07	4.85255e+07		2.06213e+06	2.6526e+06	1.80616e+06	1.72762e+06		535340	608520	453492	544008
995.555	3.52032	MC-LR			7.97807e+07	8.94181e+07	1.06566e+08	4.33579e+07		3.32823e+07	3.72185e+07	3.75111e+07	2.51172e+07		9.99117e+07	9.95485e+07	9.18259e+07	1.08361e+08		4.31527e+06	5.82592e+06	3.73157e+06	3.38833e+06		1.12242e+06	1.11887e+06	1.07837e+06	1.17001e+06

## Sheet: CPCC 461
BG11 media		Strain CPCC 461			Day 5					Day 10					Day 15					Day 20					Day 25
m/z	Retention time			Triplicate	1	2	3		Triplicate	1	2	3		Triplicate	1	2	3		Triplicate	1	2	3		Triplicate	1	2	3
		Compound		Biomass (mg)	0.9	1.1	0.9		Biomass (mg)	1.8	1.3	0.6		Biomass (mg)	2.1	2.3	1.7		Biomass (mg)	6.3	5.9	5.5		Biomass (mg)	58.3	12.9	18.4
583.19	3.11586	Microcyclamide A	average ->	1.9184e+06	1.97776e+06	3.31448e+06	462955	average ->	3.01254e+07	6.57276e+06	5.41451e+07	2.96582e+07	average ->	1.02659e+08	1.26364e+08	7.90632e+07	1.0255e+08	average ->	4.06607e+08	4.05485e+08	2.65014e+08	5.4932e+08	average ->	1.35474e+08	6.91105e+07	2.4419e+08	9.31203e+07
585.206	2.91384	Microcyclamide 584		39715	65278.8	50898.1	2968.11		252635	140121	369695	248088		2.01185e+06	3.17882e+06	1.51483e+06	1.3419e+06		6.51679e+06	6.811e+06	3.81155e+06	8.92782e+06		1.37173e+06	687226	2.52464e+06	903315
587.222	2.79167	Microcyclamide 586		68582.5	75095.9	128420	2231.84		336705	74642.7	482945	452527		2.64461e+06	4.07756e+06	1.5132e+06	2.34307e+06		3.68393e+06	3.76507e+06	1.70275e+06	5.58397e+06		804146	408828	1.37595e+06	627659
575.269	3.43099	Aeruginosamide B		83159.3	24531.4	222147	2799.71		71630.7	15826.1	23970.1	175096		174147	231067	93844.5	197529		383093	559242	308134	281903		243408	101223	377978	251025
613.326	2.94926	Unknown 612		168682	202530	215835	87681.8		1.53626e+06	242486	2.99818e+06	1.3681e+06		4.41389e+06	6.5394e+06	2.46025e+06	4.24201e+06		2.04547e+07	2.29231e+07	1.0098e+07	2.83431e+07		2.33341e+06	1.31386e+06	4.91294e+06	773427
693.283	2.9351	Unknown 692		55386.6	78851.4	80541	6767.46		816574	145197	1.44175e+06	862780		2.02232e+06	2.90277e+06	1.11417e+06	2.05003e+06		9.57559e+06	1.09139e+07	4.09816e+06	1.37148e+07		912580	534248	1.87738e+06	326109
795.222	2.93753	Unknown 794		7211.2	10180.4	8178.33	3274.9		38873.4	16861.3	3862.42	95896.5		281698	471009	166055	208032		1.5615e+06	1.75703e+06	624477	2.30301e+06		106822	57989.3	241983	20494.8
811.187	2.94926	Unknown 810		44153.1	66738.9	62135.5	3584.98		463337	110975	834128	444909		1.2103e+06	1.81893e+06	712450	1.09953e+06		5.31754e+06	6.16907e+06	2.55555e+06	7.22799e+06		472738	242999	990111	185103
MA media					Day 5					Day 10					Day 15					Day 20					Day 25
m/z	Retention time			Triplicate	1	2	3		Triplicate	1	2	3		Triplicate	1	2	3		Triplicate	1	2	3		Triplicate	1	2	3
		Compound		Biomass (mg)	0.8	1.5	1.1		Biomass (mg)	4	4	3.7		Biomass (mg)	4.1	12.4	8.5		Biomass (mg)	12.7	18.9	13.8		Biomass (mg)	10	14.4	16.9
583.19	3.11586	Microcyclamide A	average ->	8.44894e+07	1.25862e+08	5.37308e+07	7.38757e+07	average ->	1.86509e+08	1.87766e+08	1.47433e+08	2.24328e+08	average ->	3.09259e+08	4.38593e+08	1.13832e+08	3.75352e+08	average ->	9.53561e+07	5.46069e+07	4.77902e+07	1.83671e+08	average ->	1.14292e+08	1.65479e+07	1.09496e+08	2.16832e+08
585.206	2.91384	Microcyclamide 584		3.03477e+06	3.18974e+06	3.64552e+06	2.26906e+06		1.40971e+06	1.65193e+06	844799	1.7324e+06		1.30351e+06	2.21233e+06	681502	1.01669e+06		365415	405340	141753	549153		468089	174375	223347	1.00654e+06
587.222	2.79167	Microcyclamide 586		3.20751e+06	4.34988e+06	2.46637e+06	2.80626e+06		1.67459e+06	1.13341e+06	1.05079e+06	2.83956e+06		1.07975e+06	1.81638e+06	556756	866102		300180	324581	96976.4	478981		460578	116780	196412	1.06854e+06
575.269	3.43099	Aeruginosamide B		3275.88	5857.15	1679.83	2290.67		311933	228330	507392	200078		280985	486175	45760.7	311018		3.25287e+08	122745	3.53739e+08	6.21999e+08		530138	487863	544133	558416
613.326	2.94926	Unknown 612		4.07124e+06	5.43697e+06	3.66964e+06	3.10712e+06		1.05259e+07	1.03779e+07	8.86554e+06	1.23344e+07		1.45941e+07	2.08957e+07	4.95202e+06	1.79347e+07		4.83898e+06	4.30773e+06	1.83001e+06	8.37922e+06		3.69121e+06	440141	2.23962e+06	8.39388e+06
693.283	2.9351	Unknown 692		2.00819e+06	2.63449e+06	1.8599e+06	1.53019e+06		4.20415e+06	4.20366e+06	3.64976e+06	4.75901e+06		6.80013e+06	1.01912e+07	2.02839e+06	8.18079e+06		2.16134e+06	1.86309e+06	721338	3.89957e+06		1.69883e+06	201300	872136	4.02306e+06
795.222	2.93753	Unknown 794		198145	99929.5	219522	274983		628492	607991	585336	692150		1.18146e+06	1.91213e+06	234653	1.39758e+06		343373	261821	98604.7	669692		260300	32890.6	131951	616058
811.187	2.94926	Unknown 810		1.17123e+06	1.58398e+06	1.06543e+06	864293		2.62884e+06	2.58687e+06	2.32907e+06	2.97058e+06		3.82311e+06	6.04072e+06	1.05107e+06	4.37755e+06		1.15422e+06	1.02413e+06	425199	2.01334e+06		913962	136104	550971	2.05481e+06

## Sheet: CPCC 632
BG11 media		Strain CPCC 632				Day 5					Day 10					Day 15					Day 20					Day 25
m/z	Retention time	Compound			Triplicate	1	2	3		Triplicate	1	2	3		Triplicate	1	2	3		Triplicate	1	2	3		Triplicate	1	2	3
					Biomass (mg)	0.3	0.5	0.4			2.2	2.1	3.4			3.7	6.4	4.2			16.2	19.3	15.1			14	17.3	17.7
867.439	3.88526	Ferintoic acid A		average->	2.30037e+07	6.41218e+06	1.06316e+07	5.19675e+07	average->	1.33055e+08	6.2379e+07	1.87046e+08	1.49739e+08	average->	9.14949e+07	8.86398e+07	1.022e+08	8.36448e+07	average->	2.3606e+07	1.77621e+07	3.38079e+07	1.92479e+07	average->	2.02709e+07	1.42082e+07	3.07006e+07	1.5904e+07
881.455	4.26491	Ferintoic acid B			1.45206e+06	962419	1.3929e+06	2.00086e+06		3.67017e+06	1.87167e+06	5.10996e+06	4.02888e+06		3.52281e+06	3.89339e+06	3.41921e+06	3.25582e+06		1.65669e+06	1.45492e+06	1.85287e+06	1.66229e+06		2.35058e+06	1.70725e+06	3.19684e+06	2.14764e+06
828.429	3.96624	Anabaenopeptin D			587974	336318	657903	769699		1.82845e+06	843112	2.53983e+06	2.10241e+06		1.05961e+06	1.01965e+06	1.20051e+06	958687		373626	294304	505512	321061		316889	267452	454554	228661
851.445	4.93483	Anabaenopeptin 850			339941	170302	367428	482094		774859	304386	1.08389e+06	936304		791658	953986	741893	679095		259294	210533	263920	303427		168816	112281	186895	207273
883.434	3.6103	Anabaenopeptin 882			143673	48600.5	97948.7	284471		1.30169e+06	810248	1.73216e+06	1.36267e+06		1.3456e+06	1.67415e+06	1.34653e+06	1.01611e+06		612336	511316	916002	409690		367324	256100	531177	314695
887.466	4.17859	Cyanopeptolin 904			4444.15	3389.6	4519.47	5423.37		156698	8822.99	289665	171605		1.08444e+06	1.23217e+06	1.01504e+06	1.00613e+06		372975	272336	576596	269992		369195	298285	508617	300682
903.461	3.19368	Nostopeptin BN 920			2.8309e+06	1.70827e+06	2.77202e+06	4.0124e+06		1.6719e+07	9.53254e+06	2.26541e+07	1.79703e+07		2.42987e+07	2.46561e+07	2.56115e+07	2.26286e+07		9.38176e+06	7.18309e+06	1.51856e+07	5.77661e+06		7.37648e+06	6.8168e+06	1.02391e+07	5.07355e+06
923.406	3.32211	Cyanopeptolin 941			66754.3	2452.2	33362.3	164448		1.49364e+06	892913	1.28424e+06	2.30377e+06		1.91744e+06	2.14606e+06	2.17448e+06	1.43177e+06		592035	576456	758030	441619		381873	326133	504505	314981
937.422	3.47349	Cyanopeptolin 954B			6.94064e+07	3.91521e+07	5.66615e+07	1.12406e+08		2.64766e+08	1.31028e+08	3.64675e+08	2.98594e+08		3.00141e+08	3.18755e+08	3.12081e+08	2.69587e+08		9.41483e+07	9.1735e+07	1.32353e+08	5.83567e+07		7.86239e+07	5.798e+07	1.1115e+08	6.67415e+07
955.451	3.47413	Cyanopeptolin 954			661841	3035.61	175786	1.8067e+06		4.76554e+06	3.09938e+06	6.29339e+06	4.90386e+06		7.13142e+06	7.6917e+06	7.34205e+06	6.3605e+06		2.79843e+06	3.293e+06	3.25972e+06	1.84258e+06		2.08823e+06	1.84173e+06	2.4689e+06	1.95406e+06
919.41	2.75823	Microviridin H			4.40161e+06	5.00465e+06	5.04639e+06	3.15378e+06		1.69699e+06	1.33324e+06	3.05031e+06	707427		1.87687e+06	756648	3.56344e+06	1.31051e+06		2.2535e+06	2.04794e+06	3.35399e+06	1.35857e+06		761565	352561	1.53531e+06	396827
842.889	2.77986	Microviridin J			29154.6	7632.53	30323.5	49507.8		95038.2	58195.2	91015.8	135904		500044	524789	489573	485771		107403	87322	185585	49300.5		50964.2	23195.3	106240	23457.3
912.417	2.6397	Microviridin 1822			4.5776e+06	682271	1.29679e+06	1.17537e+07		1.47542e+07	1.48937e+07	1.60104e+07	1.33584e+07		2.02882e+07	2.31821e+07	2.077e+07	1.69126e+07		5.04514e+06	1.96293e+06	1.04553e+07	2.71716e+06		5.2169e+06	4.81292e+06	7.94483e+06	2.89296e+06
627.339	2.58503	Microginin 626			2.56691e+07	1.48623e+07	2.65736e+07	3.55713e+07		4.73935e+07	4.4636e+07	4.70818e+07	5.04627e+07		5.78546e+07	7.27162e+07	5.45786e+07	4.6269e+07		2.70813e+07	2.95309e+07	2.59715e+07	2.57415e+07		2.27863e+07	2.07578e+07	2.43528e+07	2.32484e+07
641.354	2.71403	Microginin 640			224079	142439	228623	301173		382806	349727	409871	388818		528066	581669	576048	426483		174790	110453	284727	129191		167880	110187	292893	100561
661.3	2.60978	Microginin 660			2.58818e+07	1.6024e+07	2.60827e+07	3.55386e+07		3.90094e+07	3.41616e+07	4.07973e+07	4.20694e+07		4.19141e+07	4.81795e+07	4.16931e+07	3.58696e+07		1.82844e+07	1.81188e+07	1.98681e+07	1.68663e+07		1.4123e+07	1.31253e+07	1.62855e+07	1.2958e+07
715.206	2.81344	Microginin 674			20549.8	13246.4	45658.8	2744.31		13123.2	2904.82	23219.4	13245.5		11111	1834.96	21517.2	9980.72		11703	19153.4	3889.23	12066.4		13611.6	7500.15	29751.8	3582.7
643.3	2.56498	Aeruginosin 722			6.31499e+06	4.73897e+06	5.65401e+06	8.55199e+06		7.6612e+06	6.22059e+06	9.54541e+06	7.21761e+06		8.09345e+06	8.77173e+06	8.83354e+06	6.67509e+06		3.69489e+06	3.71798e+06	3.47589e+06	3.89081e+06		3.08844e+06	2.82396e+06	3.26353e+06	3.17783e+06
689.296	2.43739	Aeruginosin 688			2.19192e+08	1.32212e+08	2.1308e+08	3.12284e+08		2.14493e+08	1.80385e+08	2.63726e+08	1.99369e+08		2.37089e+08	2.44421e+08	2.61491e+08	2.05354e+08		1.02527e+08	1.12039e+08	8.84694e+07	1.07072e+08		6.86933e+07	5.56814e+07	6.89405e+07	8.1458e+07
MA media						Day 5					Day 10					Day 15					Day 20					Day 25
m/z	Retention time	Compound			Triplicate	1	2	3		Triplicate	1	2	3		Triplicate	1	2	3		Triplicate	1	2	3		Triplicate	1	2	3
					Biomass (mg)	0.8	0.6	0.5			2.9	2	3.4			7	7	6.7			14.8	15.2	13.9			15.7	19.8	22.5
867.439	3.88526	Ferintoic acid A		average->	1.00041e+07	1.59217e+06	2.68495e+07	1.57047e+06	average->	2.92111e+07	3.6309e+06	7.09512e+07	1.30511e+07	average->	4.9894e+07	3.7571e+07	6.36095e+07	4.85015e+07	average->	2.88024e+07	4.66366e+07	1.72327e+07	2.25377e+07	average->	5.57161e+07	4.30987e+07	6.8709e+07	5.53407e+07
881.455	4.26491	Ferintoic acid B			280949	184436	622185	36227.2		1.87645e+06	1.28725e+06	3.33156e+06	1.01053e+06		2.21197e+06	1.3092e+06	3.46696e+06	1.85976e+06		2.22793e+06	3.46122e+06	1.49964e+06	1.72292e+06		2.84886e+06	2.34082e+06	3.5204e+06	2.68536e+06
828.429	3.96624	Anabaenopeptin D			190723	84843	476190	11135.8		1.1581e+06	900887	1.95995e+06	613459		444741	347858	662011	324356		256855	411601	151321	207642		553342	430612	684652	544763
851.445	4.93483	Anabaenopeptin 850			95826.9	50224.1	235196	2061.01		560699	338677	1.0643e+06	279120		681733	481823	949689	613687		843909	1.09803e+06	635639	798063		1.26235e+06	1.23229e+06	1.60502e+06	949738
883.434	3.6103	Anabaenopeptin 882			59668.6	43967.3	124625	10414		312328	171858	673782	91344.5		866479	699127	1.07062e+06	829686		590836	879563	418438	474506		990004	607463	1.47729e+06	885257
887.466	4.17859	Cyanopeptolin 904			2672.2	874.737	5423.37	1718.51		8808.09	1232.58	24223.2	968.458		369970	8915.26	1.0962e+06	4798.07		833174	1.41082e+06	463114	625585		1.168e+06	745869	1.33962e+06	1.4185e+06
903.461	3.19368	Nostopeptin BN 920			4799.32	772.284	13137.1	488.588		1.30115e+07	9.57767e+06	2.31457e+07	6.31121e+06		1.44949e+07	5.34677e+06	1.8144e+07	1.9994e+07		1.07e+07	9.7126e+06	9.21779e+06	1.31696e+07		2.05732e+07	1.4654e+07	2.13028e+07	2.57628e+07
923.406	3.32211	Cyanopeptolin 941			1815.95	632.825	3923.51	891.513		152323	117397	290038	49535.4		1.33237e+06	579541	1.77231e+06	1.64524e+06		1.10612e+06	1.01769e+06	926769	1.37389e+06		1.3778e+06	1.15023e+06	1.1166e+06	1.86657e+06
937.422	3.47349	Cyanopeptolin 954B			5498.12	2975.8	12588.9	929.694		1.65585e+08	1.38326e+08	2.92176e+08	6.62543e+07		2.35078e+08	1.2762e+08	2.94284e+08	2.83329e+08		1.57245e+08	2.2525e+08	1.18477e+08	1.28008e+08		1.91849e+08	1.54051e+08	2.05666e+08	2.15831e+08
955.451	3.47413	Cyanopeptolin 954			5547.28	7477.21	8669	495.61		3.39845e+06	3.67278e+06	5.15097e+06	1.3716e+06		4.60687e+06	2.78514e+06	5.70114e+06	5.33432e+06		4.15065e+06	5.10785e+06	3.62066e+06	3.72345e+06		5.20414e+06	5.30532e+06	4.90569e+06	5.40141e+06
919.41	2.75823	Microviridin H			1.05759e+06	381545	2.64089e+06	150318		3.17665e+06	3.17128e+06	4.53224e+06	1.82643e+06		1.03172e+07	5.90357e+06	1.21249e+07	1.2923e+07		5.63791e+06	1.07506e+07	2.32708e+06	3.83608e+06		3.79755e+06	1.43751e+06	4.17625e+06	5.7789e+06
842.889	2.77986	Microviridin J			154432	58556.9	390607	14132.7		177423	113273	241723	177274		280873	192482	314064	336074		147734	243579	67543	132080		232117	56682.5	321605	318063
912.417	2.6397	Microviridin 1822			1.11703e+06	332155	2.71179e+06	307152		1.22517e+07	1.19986e+07	1.47532e+07	1.00034e+07		1.1412e+07	1.12153e+07	1.23663e+07	1.06545e+07		8.77808e+06	1.55217e+07	6.60418e+06	4.20839e+06		1.17133e+07	9.74558e+06	1.2416e+07	1.29782e+07
627.339	2.58503	Microginin 626			32881.2	18594.7	73920	6128.97		5.51756e+07	5.72727e+07	6.7879e+07	4.03751e+07		4.21573e+07	3.93001e+07	4.67716e+07	4.04001e+07		9.09132e+07	9.48673e+07	6.85284e+07	1.09344e+08		7.93382e+07	9.34453e+07	7.49094e+07	6.96598e+07
641.354	2.71403	Microginin 640			12005	5896.24	29377.4	741.297		401570	313033	542465	349213		318498	255048	390099	310346		503757	818379	372790	320104		637713	497026	759824	656289
661.3	2.60978	Microginin 660			380454	141350	922042	77970.7		4.24404e+07	4.36211e+07	5.29229e+07	3.07772e+07		3.60002e+07	3.25452e+07	4.0028e+07	3.54274e+07		4.7152e+07	5.21392e+07	3.58677e+07	5.3449e+07		4.73275e+07	5.28491e+07	4.38392e+07	4.52943e+07
715.206	2.81344	Microginin 674			57529	15736.1	141881	14970.2		9271.69	2042.22	14186.5	11586.4		14253.4	8611.48	15465.7	18683.1		6505.54	2927.43	919.656	15669.5		83646.8	51253.3	71571.7	128115
643.3	2.56498	Aeruginosin 722			9977.65	2571.63	26622.7	738.587		5.67837e+06	4.02535e+06	7.95174e+06	5.058e+06		7.81821e+06	7.96133e+06	8.04688e+06	7.44643e+06		6.9737e+06	7.86578e+06	5.68089e+06	7.37444e+06		9.02202e+06	9.72535e+06	8.32702e+06	9.01368e+06
689.296	2.43739	Aeruginosin 688			9980.33	1997.2	25160.8	2782.96		2.74e+08	2.7023e+08	3.37808e+08	2.13963e+08		2.6047e+08	2.52361e+08	2.78581e+08	2.50467e+08		2.08089e+08	2.44083e+08	1.73226e+08	2.06957e+08		2.43281e+08	2.59485e+08	2.2769e+08	2.42668e+08

## Sheet: CPCC 633
BG11 media		Strain CPCC 632			Day 5					Day 10					Day 15					Day 20					Day 25
m/z	Retention time	Compound		Triplicate	1	2	3		Triplicate	1	2	3		Triplicate	1	2	3		Triplicate	1	2	3		Triplicate	1	2	3
				Biomass (mg)	0.7	0.7	0.6			2.8	1.7	1.7			5	4.2	4.4			8.8	9.8	8.3			7.6	13.9	15.4
575.269	3.43099	Aeruginosamide B	average->	13004.3	34479.1	2734.03	1799.72	average->	4.42302e+08	3.76481e+08	5.44211e+08	4.06214e+08	average->	1.28529e+09	1.48547e+09	1.30171e+09	1.06869e+09	average->	1.35756e+09	1.41597e+09	1.14257e+09	1.51414e+09	average->	8.43483e+08	4.2244e+08	1.25001e+09	8.58002e+08
674.337	3.7697	Aeruginosamide C		9997.6	26169.6	1726.73	2096.5		1.74547e+08	1.50436e+08	2.17359e+08	1.55847e+08		5.05031e+08	5.74157e+08	5.44163e+08	3.96771e+08		5.6377e+08	5.81162e+08	4.94773e+08	6.15377e+08		3.16329e+08	1.27819e+08	5.12765e+08	3.08403e+08
563.269	2.90168	Aeruginosamide 562		14288.1	34248.8	2783.66	5831.81		1.11809e+07	1.13213e+07	1.18233e+07	1.0398e+07		1.11224e+07	1.45161e+07	1.05237e+07	8.32739e+06		1.2332e+07	1.30944e+07	9.92748e+06	1.39742e+07		7.45382e+06	4.3505e+06	1.24729e+07	5.53803e+06
867.439	3.88526	Ferintoic acid A		1.74913e+06	3893.84	2.60525e+06	2.63825e+06		1.35655e+07	1.24901e+07	7.52357e+06	2.06828e+07		9.92369e+07	1.04759e+08	1.08758e+08	8.41934e+07		1.16033e+08	1.18918e+08	1.03591e+08	1.25592e+08		1.16647e+08	5.41961e+07	1.81948e+08	1.13796e+08
881.455	4.26491	Ferintoic acid B		109424	3915.43	302693	21664.6		2.25632e+06	2.499e+06	2.23123e+06	2.03872e+06		3.58207e+06	4.35081e+06	3.31472e+06	3.08068e+06		3.64844e+06	3.88194e+06	3.12503e+06	3.93835e+06		3.89432e+06	1.99169e+06	5.391e+06	4.30026e+06
828.429	3.96624	Anabaenopeptin D		30003.4	10127.5	63105.2	16777.4		1.17692e+06	1.27047e+06	1.28185e+06	978428		1.1781e+06	1.44552e+06	1.17446e+06	914317		1.11928e+06	1.1991e+06	1.00952e+06	1.14923e+06		1.26238e+06	657448	1.92388e+06	1.20583e+06
883.434	3.6103	Anabaenopeptin 882		59042.1	169463	2003.73	5659.57		631322	694939	862855	336172		1.66611e+06	1.99889e+06	1.5946e+06	1.40482e+06		1.62022e+06	1.65959e+06	1.43347e+06	1.7676e+06		1.52016e+06	977442	2.10971e+06	1.47334e+06
929.513	5.10838	Cyanopeptolin 946		2297.52	4495.06	1398.53	998.953		567581	465179	816621	420942		1.91982e+06	2.0573e+06	2.00613e+06	1.69604e+06		1.88977e+06	2.02951e+06	1.63549e+06	2.00431e+06		1.7386e+06	1.80326e+06	1.87285e+06	1.53967e+06
949.481	4.94055	Cyanopeptolin 966		1807.38	3012.3	1405.74	1004.1		626561	448702	997187	433795		2.96359e+06	3.42731e+06	3.03746e+06	2.426e+06		2.49583e+06	2.86254e+06	1.95452e+06	2.67042e+06		2.47864e+06	2.13272e+06	2.96252e+06	2.3407e+06
979.492	4.5882	Cyanopeptolin 992		2292.93	3821.54	1783.39	1273.85		2.92764e+07	3.12748e+07	2.84313e+07	2.81231e+07		7.8016e+07	7.98328e+07	7.64071e+07	7.78081e+07		6.55129e+07	7.14545e+07	5.2928e+07	7.21562e+07		4.68853e+07	4.06793e+07	6.67558e+07	3.32208e+07
919.41	2.75823	Microviridin H		1.50609e+06	2.77002e+06	943440	804812		4.07079e+06	3.9052e+06	4.08596e+06	4.22122e+06		7.9938e+06	7.5697e+06	8.68771e+06	7.72399e+06		2.73248e+06	3.10077e+06	1.69879e+06	3.39788e+06		2.81408e+06	1.29611e+06	6.48603e+06	660110
613.323	2.55127	Microginin 612		2.52481e+06	5.32244e+06	1.16941e+06	1.08258e+06		9.45623e+06	1.18219e+07	7.8122e+06	8.73462e+06		1.88385e+07	1.92164e+07	1.88001e+07	1.84989e+07		1.46928e+07	1.52335e+07	1.09575e+07	1.78873e+07		3.50077e+07	1.39707e+07	3.48472e+07	5.62053e+07
647.284	2.57799	Microviridin 646		120671	307321	42400.9	12289.5		5.15174e+07	5.8908e+07	5.0014e+07	4.56301e+07		7.45673e+07	7.85904e+07	7.30686e+07	7.20428e+07		6.23577e+07	7.20286e+07	3.84207e+07	7.66239e+07		8.05662e+07	6.35291e+07	8.87297e+07	8.94399e+07
661.3	2.60978	Microginin 660		4.9702e+06	1.1146e+07	2.2389e+06	1.52571e+06		1.1667e+06	1.31964e+06	963608	1.21687e+06		1.90776e+06	1.97219e+06	1.49928e+06	2.25181e+06		1.86823e+06	2.21478e+06	1.31891e+06	2.07101e+06		1.2956e+06	579517	2.27119e+06	1.03609e+06
675.315	2.70304	Microginin 674		75036.4	175170	25253	24685.9		78389.2	83167.1	49820.9	102180		234026	222600	235606	243872		236322	257858	173770	277336		162179	66347.6	300219	119969
681.245	2.69285	Microginin 680		413552	887025	173146	180486		8.12014e+07	9.73693e+07	7.19295e+07	7.43054e+07		1.72244e+08	1.77401e+08	1.64055e+08	1.75276e+08		1.48206e+08	1.66783e+08	9.98838e+07	1.77952e+08		1.05864e+08	6.12077e+07	1.76943e+08	7.94422e+07
715.206	2.81344	Microginin 714		5197.98	11600.2	3340.32	653.407		653789	747220	581945	632201		1.64299e+06	1.62154e+06	1.68555e+06	1.62189e+06		1.64545e+06	1.95068e+06	1.03705e+06	1.94862e+06		1.02796e+06	719167	1.78004e+06	584666
MA media					Day 5					Day 10					Day 15					Day 20					Day 25
m/z	Retention time	Compound		Triplicate	1	2	3		Triplicate	1	2	3		Triplicate	1	2	3		Triplicate	1	2	3		Triplicate	1	2	3
				Biomass (mg)	0.9	0.6	0.6			2.2	4.4	2.7			6.2	12.8	10.6			17.3	10.2	20.4			11.7	14.3	9.8
575.269	3.43099	Aeruginosamide B	average->	1.94487e+08	2.24488e+08	1.84658e+08	1.74316e+08	average->	1.32297e+09	2.41944e+09	7.03009e+08	8.46469e+08	average->	1.05937e+09	1.68727e+09	6.77156e+08	8.13684e+08	average->	5.33969e+08	8.91838e+08	4.33354e+08	2.76716e+08	average->	4.33468e+08	5.72815e+08	3.04489e+08	4.23101e+08
674.337	3.7697	Aeruginosamide C		1.06627e+08	1.17594e+08	1.00019e+08	1.02268e+08		5.5435e+08	1.02011e+09	2.68201e+08	3.74738e+08		5.00399e+08	8.38693e+08	2.87532e+08	3.74973e+08		2.33092e+08	4.18751e+08	1.63317e+08	1.1721e+08		2.04593e+08	2.77273e+08	1.41896e+08	1.9461e+08
563.269	2.90168	Aeruginosamide 562		1.98775e+07	1.6752e+07	1.87498e+07	2.41307e+07		3.42376e+07	6.50547e+07	1.66211e+07	2.10369e+07		1.358e+07	3.6063e+07	3.36218e+06	1.31485e+06		1.47951e+06	2.43231e+06	1.1379e+06	868324		1.43452e+06	1.55483e+06	687951	2.06077e+06
867.439	3.88526	Ferintoic acid A		2.17687e+07	34765.9	3.89975e+07	2.6274e+07		1.12078e+08	2.1376e+08	1.63636e+07	1.06111e+08		1.20793e+08	2.10257e+08	6.79058e+07	8.42174e+07		6.29215e+07	1.20107e+08	4.18372e+07	2.68207e+07		5.63552e+07	8.84995e+07	5.41999e+07	2.63661e+07
881.455	4.26491	Ferintoic acid B		2.79561e+06	3.35051e+06	2.42603e+06	2.61027e+06		8.30626e+06	1.3816e+07	4.61576e+06	6.48705e+06		6.91127e+06	1.14766e+07	4.17936e+06	5.07786e+06		4.78673e+06	8.86804e+06	2.95028e+06	2.54185e+06		4.66089e+06	7.21154e+06	4.23578e+06	2.53535e+06
828.429	3.96624	Anabaenopeptin D		746041	249348	955481	1.03329e+06		3.08548e+06	5.77857e+06	1.39926e+06	2.0786e+06		2.39438e+06	3.64134e+06	1.72728e+06	1.81451e+06		1.77119e+06	3.36466e+06	1.232e+06	716911		2.11434e+06	3.60119e+06	2.07229e+06	669549
883.434	3.6103	Anabaenopeptin 882		170361	155818	138597	216669		2.01377e+06	3.59357e+06	613969	1.83377e+06		1.7693e+06	2.38309e+06	1.19507e+06	1.72975e+06		643076	1.0327e+06	410993	485538		655011	1.26585e+06	305273	393910
929.513	5.10838	Cyanopeptolin 946		199263	133020	189728	275040		1.51059e+06	2.43453e+06	971790	1.12546e+06		1.42589e+06	1.79476e+06	1.04655e+06	1.43635e+06		519435	925392	382007	250904		349996	399705	372804	277478
949.481	4.94055	Cyanopeptolin 966		118424	48853	122895	183524		3.327e+06	5.93034e+06	2.08486e+06	1.96581e+06		3.30648e+06	5.27993e+06	2.17104e+06	2.46847e+06		2.29487e+06	4.33261e+06	1.53634e+06	1.01568e+06		1.66413e+06	2.38036e+06	1.47411e+06	1.13791e+06
979.492	4.5882	Cyanopeptolin 992		1.3875e+07	1.53002e+07	1.08532e+07	1.54717e+07		5.68857e+07	9.47006e+07	3.93024e+07	3.6654e+07		5.36129e+07	9.31029e+07	3.4502e+07	3.32339e+07		2.24119e+07	4.31975e+07	1.62839e+07	7.75438e+06		2.06282e+07	2.61622e+07	1.48388e+07	2.08835e+07
919.41	2.75823	Microviridin H		2.30761e+06	2.87026e+06	1.14179e+06	2.91078e+06		5.63277e+06	8.1856e+06	1.17588e+06	7.53682e+06		20955.7	39285.6	18815.8	4765.64		444440	402803	307510	623006		1.53328e+06	2.65402e+06	908020	1.03779e+06
613.323	2.55127	Microginin 612		1.14957e+07	1.15149e+07	9.36012e+06	1.36122e+07		2.57819e+07	3.3297e+07	2.24569e+07	2.15919e+07		1.2273e+07	8.47512e+06	1.40981e+07	1.42457e+07		4.63109e+06	5.21545e+06	5.78906e+06	2.88875e+06		5.86603e+06	7.79587e+06	7.51399e+06	2.28824e+06
647.284	2.57799	Microviridin 646		6.23891e+07	5.9614e+07	4.55628e+07	8.19905e+07		1.07311e+08	1.46094e+08	7.87684e+07	9.70695e+07		3.97332e+07	633039	5.65327e+07	6.20338e+07		1.97502e+07	2.21885e+07	2.4337e+07	1.2725e+07		1.8551e+07	2.29344e+07	2.33149e+07	9.40354e+06
661.3	2.60978	Microginin 660		1.1844e+06	1.13094e+06	1.07218e+06	1.35008e+06		2.12302e+06	3.27583e+06	609605	2.48363e+06		1.06549e+06	1.4816e+06	952946	761939		411987	641808	348706	245448		568156	814210	482275	407983
675.315	2.70304	Microginin 674		135709	177034	39724.4	190369		128966	179270	48175.2	159451		91669.4	176481	51683.7	46843.5		42795	77022	22216.1	29146.8		66648.3	120164	47009.6	32771
681.245	2.69285	Microginin 680		7.16634e+07	7.77893e+07	5.8774e+07	7.84267e+07		1.3315e+08	2.03952e+08	4.11634e+07	1.54334e+08		8.58181e+07	1.27796e+08	7.13989e+07	5.82597e+07		2.86144e+07	3.89959e+07	3.0323e+07	1.65243e+07		3.12151e+07	4.85933e+07	2.80491e+07	1.70029e+07
715.206	2.81344	Microginin 714		385755	466616	278148	412501		821078	1.37e+06	327557	765673		559093	1.22229e+06	202493	252500		243239	463374	155869	110474		203222	350598	132757	126312
